# Supplementary material for: Chemoprophylaxis vaccination with a Plasmodium liver stage autophagy mutant affords enhanced and long-lasting protection
Source: NPJ Vaccines. 2021 Aug 10;6:98. doi: 10.1038/s41541-021-00360-1 (PMC8355287; doi:10.1038/s41541-021-00360-1)
Supplement: Supplementary file 2 — Supplementary Data 1 [file 41541_2021_360_MOESM2_ESM.xlsx]

## Sheet: Fig1
1a Differential Mouse Succeptibility								1d EEF PV Volume 55h p.i			1d DNA intensity 55h p.i				1e EEF PV/Well
	Swiss-webster		Balb/c					WT-FLP	PbATG8-OE		WT-FLP	PbATG8-OE			Time (hpi)	WT-FLP			ATG8-OE
Days (PI)	WT-FLP	ATG8-OE	WT-FLP	ATG8-OE				180.542	56.3126		3630000000	457000000			24	44	33	36	24	26	36
3	1		1					76.7818	51.4318		690000000	301000000			48	16	30	37	33	30	40
3	1		1					325.142	19.4576		2200000000	554000000			55	10	14	12	25	21	25
3	1		1					166.069	102.151		2120000000	825000000
3	1							185.266	51.7634		387000000	277000000
3	1							282.283	49.2484		698000000	319000000			1f Merosome#/EEF PV#
5			1					75.1538	44.8086		624000000	597000000			Time (hpi)	WT-FLP			ATG8-OE
5			1					95.0278	56.5278		261000000	605000000			55	71	80	65	3	7	4
7		1						59.1222	31.5406		770000000	666000000			63	102	81	87	30	21	17
7		1						179.566	22.487		1590000000	522000000			78	94	96	87	47	35	76
12		1		1				43.702	85.798		1400000000	301000000
12		1		1				180.922	36.2908		4790000000	522000000
15		0		0				366.007	27.2812		2220000000	330000000			1g Pb18S rRNA/Host Actin (40h p.i)
15				0				143.433	49.6348		1140000000	482000000			WT-FLP	PbATG8-OE
15				0				223.381	58.6278		752000000	114000000			0.0621666	0.00435085
1=Positive								110.908	38.375		1490000000	507000000			0.0450801	0.00088231
0=Negative									64.968		821000000	437000000			0.0781652	0.00041557
1c EEF PV Volume 24h p.i			1c DNA intensity 24h p.i						37.5916		1710000000	606000000
WT-FLP	PbATG8-OE		WT-FLP	PbATG8-OE					12.4712		2460000000	479000000			1h PbMSP4/5/HSP70
188.88	81.89		1786.19	1314.33					50.3202		475000000	664000000			WT-FLP	PbATG8-OE
147.94	113.2		1517.45	1327.77					53.6304		719000000	275000000			0.280179	5.38467
40.62	136.31		2163.61	1662.44					33.1372		663000000	313000000			0.187436	5.82434
191.61	68.94		1264.64	2090.9					38.9538		2450000000	603000000			0.277508	7.249
157.28	146.93		1621.55	949.7					33.8418		289000000	333000000			0.289745	5.50713
140.44	160.23		1441.16	1919.55					26.0162		2270000000	218000000
191.9	123.71		1635.03	3007.39					56.6386		3370000000	406000000
41.58	107.54		1028.91	3035.34							725000000	594000000
102.8	131.17		2357.14	3176.05							1830000000	131000000
93.81	181.66		1777.48	1930.41							777000000	64742392
75.26	180.04		2437.33	1369.54								76561648
118.89	175.79		1995.7	1255.63								246000000
107.18	100.72		1532.96	1535.97								373000000
138.18	48.47		2495.29	1233.08								119000000
76.59	122.19		1908.57	1304.37								257000000
151.78	148.77		1453.01	1551.9								279000000
137.37	136.49		1727.78	1324.21								179000000
96.26	178.17		2359.32	1319.57
135.95	109.66		1774.24	1611.37
128.15	227.78		1608.9	2302.31
83.24	175.78		1752.54	1256.41
148.65	128.45		1695.4	1775.7
166.84	177.43		1018.15	1536.23
64.08	186.28		683.43	1419.63
151.84	73.92		2013.22	1027.53
105.51	125.12		1610.89	1006.97
66.15	117.95		711.36	2588.43
52.39	139.05		1875.46	676.44
103.93	141.22		1562.05	1172.96
112.54	195.43		1128.84	1049.97
97.06	138.93		1684.8	1026.8
72.47	109.86		1173.78	1688.8
78.45	80.67		1375.53	1269.35
74.41	150.71		1894.98	1537.96
100.17	193.49		1388.35	1026.94
138.55	224.33		1896.64	1510.5
117.68	148.92		1256	1501.48
93.15	166.73		1957.42	1148.83
150.97	219.19		1636.4	1575.73
159.84	134.08		1843.94	1420.54
86.9	164.85		1307.08	1066.35
200.59	162.49		1663.57	2141.3
68.11	76.29		1699.58	1692.24
101.51	151.49		2632.65	1939.7
155.75			1307.43

## Sheet: Fig2 and Fig3
2a Blood stage comparasion (% Parasitemia)
Days (PI)	WT-FLP				PbATG8-OE				WT-FRT
0	0.01	0.01	0.01	0.01	0.01	0.01	0.01	0.01	0.01	0.01	0.01	0.01
1	0.1	0.1	0.06	0.06	0.14	0.12	0.12	0.06	0.06	0.14	0.08	0.1
2	0.32	0.42	0.47	0.32	0.95	0.52	0.7	0.86	0.96	0.45	0.6	0.82
3	3.35	4.55	3.95	1.9	5.9	3.2	4.8	4.2	5.3	4.55	5.65	5.95
4	11.73	10.45	11.45	7.35	8	8.05	9.3	10.5	7	9.93	13.6	14.45
3a Sporozoite Dose Evaluation (10000/dose)							3b Effector Challenge with 2 dose (20,000/dose) immunization
Days (PI)	IC	Prime	Prime+1Boost	Prime+2Boost			Days (PI)	IC	CQ-IC	WT-FLP-Cvac	ATG8-OE-Cvac
3	1						3	1
3	1						3	1
3	1						3	1	1
3	1						3	1	1
5	1	1					3	1	1
5		1					4		1
5		1					4		1
5		1					15			0
5		1					15			0
5			1				15			0
7			1				15			0
7			1				15			0
13			0				15				0
13			0				15				0
13				0			15				0
13				0			15				0
13				0			15				0
13				0			1=Positive
13				0			0=Negative
1=Positive
0=Negative

## Sheet: Fig4
4 Time to blood stage infection post-challenge with 10,000 WT-PbANKA SPZ
Day-60 post immunization						Day-80 post immunization						Day-180 post immunization
Days (PI)	IC	WT-FLP-Cvac	PbATG8-OE-Cvac			Days (PI)	IC	WT-FLP-Cvac	PbATG8-OE-Cvac			Days (PI)	IC	WT-FLP-Cvac	PbATG8-OE-Cvac
3	1					3	1					3	1
3	1					3	1					3	1	1
3	1					3	1					3	1	1
3	1					3	1					3	1	1
3	1					3	1					4	1
5		1				5		1				5		1	1
5		1				5		1				5		1	1
14		0				15		0				5			1
14		0				15		0				6		1
14		0				15		0				6		1	1
14			0			15			0			7			1
14			0			15			0			15		0	0
14			0			15			0			15		0	0
14			0			15			0			15		0	0
14			0			15			0			15			0
1=Positive						1=Positive						15			0
0=Negative						0=Negative						1=Positive
												0=Negative

## Sheet: Fig5
5a Blood stage comparasion (% Parasitemia)
Days (PI)	IC					WT-FLP-Cvac					PbATG8-OE-Cvac
5	0.55	2.3	3.4	2.05	2.55	0.05	0.025	0	0	0	0	0	0	0	0
6	1.55	3.75	6.9	4.8	7.6	0.34	0.1	0	0	0	0	0	0	0	0
7	3.38	3.77	7.66	5.55	7	3.8	1.8	0	0	0	0	0	0	0	0
5b Time to blood stage infection post-Blood pass to naïve mice
Days (PI)	WT-FLP-Cvac	PbATG8-OE-Cvac
3	1
3	1
7	0
7	0
7	0
7		0
7		0
7		0
7		0
7		0
1=Positive
0=Negative
5d Time to blood stage infection after mosquito bite challenge
Days (PI)	IC	WT-FLP-Cvac	PbATG8-OE-Cvac
5	1
5	1
5	1
5	1
10	1
15		0	0
15		0	0
15		0	0
15		0	0
15		0	0
1=Positive
0=Negative

## Sheet: Fig6
6 Role of CD8 and CD4 cells in ATG8-OE-Cvac induced protection
Days (PI)	IC	WT-FLP-Cvac	PbATG8-OE-Cvac	PbATG8-OE-Cvac+aMock	PbATG8-OE-Cvac+aCD4	PbATG8-OE-Cvac+aCD8
3	1
3	1
3	1
3	1
3	1
4						1
5						1
5						1
5						1
6					1
15		0	0	0	0	0
15		0	0	0	0
15		0	0	0	0
15		0	0	0	0
15		0	0	0
1=Positive
0=Negative

## Sheet: Fig7 
7b Liver stage burden 40h post challenge with 10,000 Pb-GFP-Luc SPZ (Total Flux (Photone/Sec)
IC	WT	IFN-gKO	IFN-gR KO
52390000	147900	313600	124400
22090000	196700	200300	181100
43710000	156600	559200	129100
44030000	172200	1255000	252000
36980000	174200	219200	151700
7c 4 Time to blood stage infection post-challenge with 10,000 Pb-GFP-Luc SPZ
Days (PI)	IC	WT	IFN-gKO	IFN-gR KO
3	1
3	1
3	1
3	1
3	1
10			1
15		0	0	0
15		0	0	0
15		0	0	0
15		0	0	0
15		0		0
1=Positive
0=Negative

## Sheet: Fig8
8b Time to blood stage infection after in vitro SPZ neutralization with immune-sera
Days (PI)	IC	Naïve	WT-FLP-Cvac	Pb-ATG8-OE-Cvac
3	1
4	1	1
4	1	1
4	1	1
4		1
4		1
5	1
15			0	0
15			0	0
15			0	0
15			0	0
15			0	0
1=Positive
0=Negative
8d Determination of anti sporozoite antibody concentration							8e Determination of sporozoite neutralization in vitro
Anti-PbCSP (mg/ml)		Anti-Non-PbCSP (mg/ml)					Naïve	WT-FLP-Cvac	PbATG8-OE-Cvac
WT-FLP-CVac	PbATG8-OE-CVac	WT-FLP-CVac	PbATG8-OE-CVac				23	2	6
136.22	106.72	38.89	20.6				22	5	3
97.98	66.09	28.34	24.62				25	3	4
102.03	83.99	29.3	28.54				% of Naïve
28.61	105.23	34.3	29.38				Naïve	WT-FLP-Cvac	PbATG8-OE-Cvac
23.32		28.63					100	14.27	18.55
OD405 after sporozoite ELISA with serum from immunized/naïve mice
Dilution Factor	WT-FLP-Cvac					PbATG8-OE-Cvac				WT-FLP-Cvac-PbPf		PbATG8-E-Cvac-PbPf		UN-Pb		UN-PbPf
100x	2.415	2.2716	2.2625	2.1317	2.2133	2.1439	2.219	2.2758	2.2693	2.2082	2.2486	2.1086	2.1576	0.2175	0.2151	0.2146	0.2113
300x	2.2195	2.0651	2.0495	1.842	1.8903	1.9083	1.9967	2.1304	2.1608	1.9547	1.9091	1.8236	1.795	0.1466	0.1441	0.1291	0.1273
900x	2.0621	1.7749	1.7501	1.3362	1.45	1.6543	1.7479	1.8547	1.8428	1.5026	1.4495	1.2267	1.3888	0.0916	0.094	0.1028	0.1042
2700x	1.7029	1.5598	1.5774	0.8929	0.9364	1.3888	1.5969	1.4929	1.5908	1.1585	1.0211	0.8826	0.96	0.0721	0.0728	0.0995	0.1024
8100x	1.0952	1.1447	0.9237	0.4252	0.5481	0.861	1.1452	1.0631	0.9509	0.5584	0.6269	0.5596	0.5471	0.0667	0.0676	0.0868	0.0897
24300x	0.5921	0.7422	0.5161	0.2157	0.2954	0.4273	0.6274	0.6458	0.5444	0.3441	0.3307	0.3098	0.3632	0.0626	0.0635	0.0882	0.0908
72900x	0.2669	0.3717	0.2804	0.1243	0.1513	0.22	0.3124	0.319	0.2779	0.1621	0.1761	0.1746	0.1918	0.0607	0.062	0.0849	0.0866
218700x	0.1611	0.1203	0.111	0.0836	0.0864	0.1137	0.1315	0.1435	0.1311	0.1305	0.1253	0.1211	0.1237	0.0602	0.0628	0.0943	0.0963
2A10 Std Curve
Concentration (ng/ml)	OD450
1000	2.592	2.5829
333.333	2.5273	2.4015
111.111	2.5222	2.5388
37.037	2.5571	2.4982
12.3457	2.1151	2.2216
4.11523	1.2668	1.3825
1.37174	0.6177	0.5701
0.457247	0.256	0.2749
0.152416	0.1843	0.173
0.0508053	0.1558	0.1006
0.0169351	0.072	0.093

## Sheet: Fig9
9a % abtigen experienced CD8 T cell population						9b % Reduction in antigen experienced CD8 T cells 3 month post immunization
WT-FLP-Cvac	PbATG8-OE-Cvac					WT-FLP-Cvac	PbATG8-OE-Cvac
-0.197	0.996					65.1619	61.8712
0.143	0.756					72.7315	58.5904
0.663	0.436					59.8414	43.5786
0.213	0.776					70.0821	59.257
0.203	1.756					80.1465	57.0361
0.883	1.916					73.8478	61.7705
0.013	0.556					59.5955	62.8403
0.433	0.446					66.3799	56.981
0.253	0.626					70.0109	38.5007
	1.256					73.3838	56.957
Antigen experienced CD8 T cells freequency						Antigen experienced CD8 T cells freequency
Identifier	Post-Priming (%)	Normalized post-Prime (%)				Identifier	Post Boost	Post-3 Months	Difference	% Reduction
WT-FLP-Cvac-1	2.02	-0.197				WT-FLP-Cvac-1	19.183	6.683	0.651619	65.1619
WT-FLP-Cvac-2	2.36	0.143				WT-FLP-Cvac-2	12.883	3.513	0.727315	72.7315
WT-FLP-Cvac-3	2.88	0.663				WT-FLP-Cvac-3	12.483	5.013	0.598414	59.8414
WT-FLP-Cvac-4	2.43	0.213				WT-FLP-Cvac-4	26.683	7.983	0.700821	70.0821
WT-FLP-Cvac-5	2.42	0.203				WT-FLP-Cvac-5	9.283	1.843	0.801465	80.1465
WT-FLP-Cvac-6	3.1	0.883				WT-FLP-Cvac-6	15.383	4.023	0.738478	73.8478
WT-FLP-Cvac-7	2.23	0.013				WT-FLP-Cvac-7	14.783	5.973	0.595955	59.5955
WT-FLP-Cvac-8	4.38	2.163				WT-FLP-Cvac-8	13.483	4.533	0.663799	66.3799
WT-FLP-Cvac-9	2.65	0.433				WT-FLP-Cvac-9	17.483	5.243	0.700109	70.0109
WT-FLP-Cvac-10	2.47	0.253				WT-FLP-Cvac-10	18.083	4.813	0.733838	73.3838
PbATG8-OE-Cvac-1	1.29	0.996				PbATG8-OE-Cvac-1	15.306	5.836	0.618712	61.8712
PbATG8-OE-Cvac-2	1.05	0.756				PbATG8-OE-Cvac-2	11.606	4.806	0.585904	58.5904
PbATG8-OE-Cvac-3	0.73	0.436				PbATG8-OE-Cvac-3	23.406	13.206	0.435786	43.5786
PbATG8-OE-Cvac-4	1.07	0.776				PbATG8-OE-Cvac-4	9.906	4.036	0.59257	59.257
PbATG8-OE-Cvac-5	2.05	1.756				PbATG8-OE-Cvac-5	9.906	4.256	0.570361	57.0361
PbATG8-OE-Cvac-6	2.21	1.916				PbATG8-OE-Cvac-6	17.306	6.616	0.617705	61.7705
PbATG8-OE-Cvac-7	0.85	0.556				PbATG8-OE-Cvac-7	22.406	8.326	0.628403	62.8403
PbATG8-OE-Cvac-8	0.74	0.446				PbATG8-OE-Cvac-8	18.006	7.746	0.56981	56.981
PbATG8-OE-Cvac-9	0.92	0.626				PbATG8-OE-Cvac-9	5.896	3.626	0.385007	38.5007
PbATG8-OE-Cvac-10	1.55	1.256				PbATG8-OE-Cvac-10	12.606	5.426	0.56957	56.957

## Sheet: FigS1
S1a Time to blood stage infection after 2 dose (20,000/dose) of immunization and challenge with 100,000 iRBC 80 days post immunization
Days (PI)	IC	WT-FLP-Cvac	PbATG8-OE-Cvac
3	1	1	1
3	1	1	1
3	1	1	1
3	1	1	1
3	1	1	1
1=Positive
0=Negative
S1a Time to blood stage infection after 2 dose (20,000/dose) of immunization and challenge with 100,000 iRBC 80 days post immunization
Days (PI)	IC	WT-FLP-Cvac	PbATG8-OE-Cvac
3	1	1	1
3	1	1	1
3	1	1	1
3	1	1	1
3	1	1	1
1=Positive
0=Negative
S1b Time to blood stage infection after 3 dose (20,000/dose) of immunization and challenge with 100,000 iRBC 21 days post immunization
Days (PI)	IC	WT-FLP-Cvac	PbATG8-OE-Cvac
3	1	1	1
3	1	1	1
3	1	1	1
3	1	1	1
3	1	1	1
1=Positive
0=Negative

## Sheet: FigS2
S2 Time to blood stage infection after in vitro SPZ neutralization with immune-sera
Days (PI)	IC	Naïve	WT-FLP-Cvac	Pb-ATG8-OE-Cvac
3	1	1
3	1	1
3	1	1
4	1	1
4		1
5	1
15			0	0
15			0	0
15			0	0
15			0	0
15			0	0
1=Positive
0=Negative
