# Supplementary material for: Chemoprophylaxis vaccination with a Plasmodium liver stage autophagy mutant affords enhanced and long-lasting protection
Source: NPJ Vaccines. 2021 Aug 10;6:98. doi: 10.1038/s41541-021-00360-1 (PMC8355287; doi:10.1038/s41541-021-00360-1)
Supplement: Supplementary file 3 — Supplementary Data 2 [file 41541_2021_360_MOESM3_ESM.xlsx]

## Sheet: Sheet1
Antibody Used	Supplier	Catalog #	Clone Name	Lot #	Web Link	Validation Ref.
Anti-CD8a (53-6.7)-APC	eBioscience	17-0081-82	53-6.7	2023410	https://www.thermofisher.com/antibody/product/CD8a-Antibody-clone-53-6-7-Monoclonal/17-0081-82	Buttler NS et al., Cell Host and Microbe, (2011); 9 p451-462
Anti-CD11a (M17/4)-PE-CY7	eBioscience	14-0111-82	M17/4	2041744	https://www.thermofisher.com/antibody/product/CD11a-LFA-1alpha-Antibody-clone-M17-4-Monoclonal/25-0111-82	Buttler NS et al., Cell Host and Microbe, (2011); 9 p451-462
PE/Cy7 anti-mouse CD3 Antibody	Biolegend	100220	17A2	B266245	https://www.biolegend.com/en-us/products/pe-cy7-anti-mouse-cd3-antibody-6060	Buttler NS et al., Cell Host and Microbe, (2011); 9 p451-462
InVivoMAB anti-mouse CD8a	Bio-Xcell	BE0061	2.43	724719A1	https://bxcell.com/product/m-cd8a-2/	Hobbs CV et al., JID, (2017); 1, p122-130
InVivoMAB anti-mouse CD4	Bio-Xcell	BE0003-1	GK 1.5	728319M2	https://bxcell.com/product/m-cd4/	Hobbs CV et al., JID, (2017); 1, p122-130
InVivoMAb rat IgG2b isotype control	Bio-Xcell	BE0090	LTF2	707119J1	https://bxcell.com/product/rat-igg2b-isotype-control/	Hobbs CV et al., JID, (2017); 1, p122-130
